# Supplementary material for: Dynamics of diversified A-to-I editing in Streptococcus pyogenes is governed by changes in mRNA stability
Source: Nucleic Acids Res. 2024 Aug 1;52(18):11234–53. doi: 10.1093/nar/gkae629 (PMC11472039; doi:10.1093/nar/gkae629)
Supplement: gkae629_Supplemental_Files [file gkae629_supplemental_files.zip]

Archive with 2 entries (2 files):
- 240629_Manuscript_Supplement.pdf
- 240629_Supplementary-Tables.xlsx
